# Supplementary material for: Lasianosides F–I: A New Iridoid and Three New Bis-Iridoid Glycosides from the Leaves of Lasianthus verticillatus (Lour.) Merr
Source: Molecules. 2020 Jun 17;25(12):2798. doi: 10.3390/molecules25122798 (PMC7356845; doi:10.3390/molecules25122798)
Supplement: Supplementary file 1 [file molecules-25-02798-s001.zip]

Archive with 2 entries (2 files):
- Supplementary file/NMR data.zip
- Supplementary file/Supplementary data.pdf
